# Supplementary material for: Accelerated First-Principles Calculations Based on Machine Learning for Interfacial Modification Element Screening of SiCp/Al Composites
Source: Materials (Basel). 2024 Mar 13;17(6):1322. doi: 10.3390/ma17061322 (PMC10972090; doi:10.3390/ma17061322)
Supplement: Supplementary file 1 [file materials-17-01322-s001.zip]

Archive with 1 entries (1 files):
- materials-2869181-supplementary.pdf
